# Supplementary material for: Mycobacterium tuberculosis H37Rv Strain Increases the Frequency of CD3+TCR+ Macrophages and Affects Their Phenotype, but Not Their Migration Ability
Source: Int J Mol Sci. 2021 Dec 28;23(1):329. doi: 10.3390/ijms23010329 (PMC8745617; doi:10.3390/ijms23010329)
Supplement: Supplementary file 1 [file ijms-23-00329-s001.zip]

Archive with 1 entries (1 files):
- ijms-1456489-supplementary.pdf
